# Supplementary material for: Considering Hemispheric Specialization in Emotional Face Processing: An Eye Tracking Study in Left- and Right-Lateralised Semantic Dementia
Source: Brain Sci. 2021 Sep 10;11(9):1195. doi: 10.3390/brainsci11091195 (PMC8472320; doi:10.3390/brainsci11091195)
Supplement: Supplementary file 1 [file brainsci-11-01195-s001.zip]

Archive with 1 entries (1 files):
- brainsci-1322579-supplementary.pdf
